# Supplementary material for: The Puzzling Fate of a Lupin Chromosome Revealed by Reciprocal Oligo-FISH and BAC-FISH Mapping
Source: Genes (Basel). 2020 Dec 10;11(12):1489. doi: 10.3390/genes11121489 (PMC7764521; doi:10.3390/genes11121489)
Supplement: Supplementary file 1 [file genes-11-01489-s001.zip]

Archive with 4 entries (3 files):
- new_supplementary/
- new_supplementary/Figure S1.docx
- new_supplementary/Table S1.docx
- new_supplementary/Table S2.docx
